# Supplementary material for: Alveolar type II epithelial cell FASN maintains lipid homeostasis in experimental COPD
Source: JCI Insight. 2023 Aug 22;8(16):e163403. doi: 10.1172/jci.insight.163403 (PMC10543729; doi:10.1172/jci.insight.163403)
Supplement: Supporting data values [file jciinsight-8-163403-s034.xlsx]

## Sheet: Figure 1A
	Air				CS
FC	315.851	268.869	318.577	222.872	161.84	269.589	395.084	331.616
CE	9.03742	11.6539	11.3979	13.983	10.1951	22.5706	14.4283	16.6042
AC	1.64347	2.2945	2.44302	3.94842	2.81555	6.35516	2.82975	3.04918
MG	0.494016	0.505708	0.499001	0.770416	0.565295	0.949133	0.727971	0.548369
DG	2.11309	2.05402	4.20772	2.04163	2.23526	3.00956	1.80064	3.06457
TG	0.875071	1.37021	2.37709	1.74139	2.92011	5.35084	3.68979	3.39394
Cer	1.06501	1.17352	1.19726	1.88062	1.61355	2.71855	1.48673	1.76591
dhCer	0.029279	0.031035	0.031198	0.048843	0.044105	0.07172	0.042254	0.04855
SM	23.1076	23.9525	23.0746	27.2423	25.8439	34.5761	28.6867	29.2902
dhSM	0.637427	0.78503	0.796112	1.12866	1.19931	1.56062	1.35668	1.23501
MhCer	1.07635	1.22645	1.09573	1.65752	1.29465	2.22802	0.871808	1.40861
Sulf	0.056713	0.047647	0.041331	0.072073	0.037053	0.089971	0.060413	0.052207
LacCer	0.018372	0.01999	0.017613	0.023235	0.019501	0.033171	0.025968	0.027531
GM3	0.031807	0.039064	0.102033	0.106249	0.078035	0.081153	0.133374	0.135541
GB3	0.001586	0.001701	0.001637	0.002308	0.001412	0.00401	0.00219	0.002987
PA	1.14608	1.22728	1.14467	1.72181	1.56632	2.90601	1.85958	2.08187
PC	142.706	136.926	136.637	154.519	134.74	163.788	139.994	154.244
PCe	10.7293	10.1699	9.93903	11.6782	12.2994	15.3367	12.6325	12.9683
PE	50.8904	55.6324	50.9996	74.912	67.6258	129.101	89.8707	83.8918
PEp	34.8689	38.9402	37.0777	56.0976	55.5822	100.579	72.6117	68.0822
PS	3.79222	4.88595	4.52851	7.6536	6.60495	13.5255	6.50331	7.99569
PI	13.6168	26.6518	20.0111	30.6795	33.5151	53.4555	27.5468	37.4808
PG	7.33912	6.94053	8.486	8.62077	7.53043	12.6908	8.59177	6.86483
BMP	0.463121	0.53014	0.528256	0.846681	0.647629	1.3203	0.547068	0.631659
AcylPG	0.021988	0.023491	0.020024	0.036225	0.027591	0.05789	0.021887	0.024698
LPC	12.6181	13.5198	12.8112	15.461	14.3166	17.7244	20.0491	16.182
LPCe	0.308375	0.345714	0.305757	0.405367	0.414343	0.607153	0.601213	0.445163
LPE	4.3278	5.77456	5.8723	6.34951	5.25012	7.26675	9.34131	4.72008
LPEp	0.234881	0.368338	0.240692	0.844835	0.695943	1.49665	0.522648	0.347692
LPI	0.225733	0.264713	0.268126	0.317449	0.259859	0.442033	0.351661	0.315674
LPS	0.606319	0.609954	0.609614	0.82924	0.607752	1.38655	0.830572	0.89283
NAPE	0.006079	0.007968	0.005044	0.008756	0.006874	0.014491	0.007598	0.006076
NAPS	0	0	0	0	0	0	0	0

## Sheet: Figure 1B
	Air	CS
	639.94	552.394
	616.843	870.887
	655.343	843.109
	648.5	789.419

## Sheet: Figure 1C
Parts of whole
	RA	CS
Remainder	93.749	143.799
PC (w/o DPPC)	115.966	122.116
PG	7.8466	8.91945
PI	22.7398	37.9996
PE	58.1086	92.6225
PA	1.30996	2.10344
SM	24.3443	29.5992
DG	2.60411	2.52751
FC	281.542	289.532
PC 32:0	26.7304	26.0757
PS	5.21507	8.65737

## Sheet: Figure 1D-E
MUFA				PUFA
AIR	CS			AIR	CS
80.1723	89.09			162.086	211.126
82.5741	135.736			182.627	335.361
81.2097	101.511			170.588	243.029
98.5425	105.39			220.272	245.419

## Sheet: Figure 1F
Lipid name	log2FC	-log10(Pvalue)
TG 48:0/16:0	0.984372	1.45403
TG 48:1/16:0	0.835093	1.01127
TG 50:0/16:0	0.744472	0.981222
TG 50:1/16:1	0.781485	0.781791
TG 50:2/16:1	1.19979	1.53844
TG 50:3/16:1	1.74753	1.77986
TG 52:0/18:0	0.392095	0.140146
TG 52:1/18:0	0.878619	1.12092
TG 52:2/18:0	1.15554	1.51869
TG 52:3/18:1	1.44355	2.92925
TG 52:4/18:1	2.05842	2.0942
TG 52:5/18:1	1.73477	1.62856
TG 52:5/20:4	1.20996	1.14951
TG 54:0/18:0	0.308981	0.010387
TG 54:1/18:0	0.177871	0.046115
TG 54:2/18:0	0.636578	0.392626
TG 54:3/18:0	1.56386	2.62735
TG 54:4/18:1	3.53833	4.18034
TG 54:4/20:4	0.76611	0.743751
TG 54:5/18:1	1.65692	2.21616
TG 54:5/20:4	1.27698	1.90403
TG 54:6/18:1	1.76565	1.85162
TG 54:6/20:4	1.28305	1.37997
TG 54:7/18:1	1.76603	1.81868
TG 54:7/20:4	1.57147	1.12001
TG 56:3/18:1	0.989085	0.89958
TG 56:4/18:1	1.55676	2.07576
TG 56:4/20:4	0.815957	0.891104
TG 56:5/18:1	1.56638	2.35914
TG 56:5/20:4	1.38889	1.85052
TG 56:6/20:4	1.3206	2.05498
TG 56:7/20:4	1.41127	1.30152
TG 56:8/20:4	0.952322	0.71962
TG 56:9/20:4	1.16166	0.658348
TG 58:5/20:4	0.689699	0.472737
TG 58:6/20:4	1.5448	2.68463
TG 58:7/20:4	1.16138	1.64173
TG 58:8/22:6	1.58154	1.81675
TG 58:9/22:6	1.77587	1.69469
TG 60:7/22:6	0.801284	0.435252
TG 60:8/22:6	1.12355	0.681251
TG 60:9/22:6	0.981431	1.04065

## Sheet: Figure 1G
Lipid Name	log2FC	-log10(Pvalue)
LPCe 16:0	0.481833	1.04822
LPCe 16:1	0.76378	1.08823
LPCe 18:0	0.641546	1.3882
LPCe 18:1	0.558461	1.89765
LPCe 20:0	0.669151	0.891147
LPCe 20:1	0.57386	1.36827
LPCe 20:2	0.28354	0.011893
LPCe 20:3	-0.25751	0.766785
LPCe 20:4	0.486559	0.299814

## Sheet: Figure 1H
Lipid Name	log2FC	-log10(Pvalue)
PEp 32:0	1.25452	1.05398
PEp 32:1	0.938054	0.708035
PEp 34:0	0.727052	0.867452
PEp 34:1	1.207	1.71767
PEp 34:2	0.931997	0.913137
PEp 36:0	0.587385	0.619359
PEp 36:1	0.665526	0.46807
PEp 36:2	0.896884	1.17445
PEp 36:3	0.927505	1.36267
PEp 36:4	0.801408	1.48344
PEp 38:1	0.53177	0.246605
PEp 38:2	-0.3004	1.69359
PEp 38:3	0.709557	0.830673
PEp 38:4	0.56592	0.861088
PEp 38:5	0.969544	1.52667
PEp 38:6	0.788434	1.78955
PEp 40:4	0.566758	0.758016
PEp 40:5	1.76176	2.41522
PEp 40:6	0.839257	1.22523
PEp 40:7	1.00506	2.63823
PEp 42:5	0.266525	0.08214
PEp 42:6	0.84366	0.74487
PEp 42:7	0.662148	0.61986

## Sheet: Figure 2F
FASN activity
RA	CS 6w
5.8785	17.24
6.37	14.7
1.6995	5.94
0	9.92
7.35	23
9.35

## Sheet: Figure 2H
FASN left panel			ACC middle panel			ACLy right panel
Air 6M	CS 6M		Air 6M	CS 6M		Air 6M	CS 6M
0.698058	1.15328		0.692245	1.13279		0.779282	0.95102
0.948979	1.11444		0.880951	1.01144		0.993698	1.10695
0.930668	1.06928		0.970736	1.17401		0.775245	1.13491
1.05649	1.0717		1.08024	1.09326		0.986151	1.24711

## Sheet: Figure 2I
Air	CS
0.230799	0.264098
0.225971	0.246501
0.219455	0.347004
0.229314	0.255788
0.252202	0.264527
0.172515	0.273589

[truncated: 53 more sheets: Figure3D, Figure3E, Figure3F, Figure 3G, Figure4 B-D, Figure 4F, Figure 4I, Figure 4J, Figure5B, Figure 5C, Figure 5D, Figure5E, Figure 5G, Figure 5H, Figure 5I, Figure 5J, Figure 5K, Figure 5L, Figure 6B, Figure 6C …]
